# Supplementary material for: On the (number of) aversive traits it takes to approximate the common core of aversive personality
Source: Sci Rep. 2023 Sep 12;13:15021. doi: 10.1038/s41598-023-42115-z (PMC10497531; doi:10.1038/s41598-023-42115-z)
Supplement: Supplementary file 2 — Supplementary Table S3. [file 41598_2023_42115_MOESM2_ESM.csv]

	aversive core	Crudelia	Machiavellianism	Psychopathy	Narcissism (SD3)	Egoism	Frustralia	Greed	Moral Disengagement	Psychological Entitlement	Sadism	Self-Centeredness	Spitefulness	Narcissism (NARQ)	Exploitativeness	Vengefulness	Selfishness
crud12	0.391	0.53	0	0	0	0	0	0	0	0	0	0	0	0	0	0	0
crud1	0.252	0.335	0	0	0	0	0	0	0	0	0	0	0	0	0	0	0
crud2	0.592	0.269	0	0	0	0	0	0	0	0	0	0	0	0	0	0	0
crud3	0.503	0.226	0	0	0	0	0	0	0	0	0	0	0	0	0	0	0
crud4	0.46	0.214	0	0	0	0	0	0	0	0	0	0	0	0	0	0	0
crud5	0.318	0.435	0	0	0	0	0	0	0	0	0	0	0	0	0	0	0
crud6	0.35	0.433	0	0	0	0	0	0	0	0	0	0	0	0	0	0	0
crud7	0.372	0.484	0	0	0	0	0	0	0	0	0	0	0	0	0	0	0
crud8	0.2	0.298	0	0	0	0	0	0	0	0	0	0	0	0	0	0	0
crud9	0.466	0.169	0	0	0	0	0	0	0	0	0	0	0	0	0	0	0
crud10	0.228	0.216	0	0	0	0	0	0	0	0	0	0	0	0	0	0	0
crud11	0.437	0.234	0	0	0	0	0	0	0	0	0	0	0	0	0	0	0
crud13	0.46	0.164	0	0	0	0	0	0	0	0	0	0	0	0	0	0	0
dt_m7	0.422	0	0.484	0	0	0	0	0	0	0	0	0	0	0	0	0	0
dt_m1	0.239	0	0.26	0	0	0	0	0	0	0	0	0	0	0	0	0	0
dt_m2	0.58	0	0.205	0	0	0	0	0	0	0	0	0	0	0	0	0	0
dt_m3	0.58	0	0.32	0	0	0	0	0	0	0	0	0	0	0	0	0	0
dt_m4	0.344	0	0.359	0	0	0	0	0	0	0	0	0	0	0	0	0	0
dt_m5	0.717	0	0.466	0	0	0	0	0	0	0	0	0	0	0	0	0	0
dt_m6	0.777	0	0.466	0	0	0	0	0	0	0	0	0	0	0	0	0	0
dt_m8	0.561	0	0.282	0	0	0	0	0	0	0	0	0	0	0	0	0	0
dt_m9	0.247	0	0.233	0	0	0	0	0	0	0	0	0	0	0	0	0	0
dt_p5	0.582	0	0	0.627	0	0	0	0	0	0	0	0	0	0	0	0	0
dt_p1	0.531	0	0	0.25	0	0	0	0	0	0	0	0	0	0	0	0	0
dt_p2	0.101	0	0	0.184	0	0	0	0	0	0	0	0	0	0	0	0	0
dt_p3	0.599	0	0	0.271	0	0	0	0	0	0	0	0	0	0	0	0	0
dt_p4	0.302	0	0	0.211	0	0	0	0	0	0	0	0	0	0	0	0	0
dt_p6	0.543	0	0	0.542	0	0	0	0	0	0	0	0	0	0	0	0	0
dt_p7	0.217	0	0	0.159	0	0	0	0	0	0	0	0	0	0	0	0	0
dt_p8	0.284	0	0	0.132	0	0	0	0	0	0	0	0	0	0	0	0	0
dt_p9	0.526	0	0	0.037	0	0	0	0	0	0	0	0	0	0	0	0	0
dt_n1	0.243	0	0	0	0.575	0	0	0	0	0	0	0	0	0	0	0	0
dt_n2	0.134	0	0	0	0.614	0	0	0	0	0	0	0	0	0	0	0	0
dt_n3	0.313	0	0	0	0.413	0	0	0	0	0	0	0	0	0	0	0	0
dt_n4	0.315	0	0	0	0.547	0	0	0	0	0	0	0	0	0	0	0	0
dt_n5	0.313	0	0	0	0.481	0	0	0	0	0	0	0	0	0	0	0	0
dt_n6	0.123	0	0	0	0.332	0	0	0	0	0	0	0	0	0	0	0	0
dt_n7	0.238	0	0	0	0.416	0	0	0	0	0	0	0	0	0	0	0	0
dt_n8	0.153	0	0	0	0.465	0	0	0	0	0	0	0	0	0	0	0	0
dt_n9	0.282	0	0	0	0.196	0	0	0	0	0	0	0	0	0	0	0	0
egoism11	0.437	0	0	0	0	0.491	0	0	0	0	0	0	0	0	0	0	0
egoism1	0.392	0	0	0	0	0.19	0	0	0	0	0	0	0	0	0	0	0
egoism2	0.346	0	0	0	0	0.427	0	0	0	0	0	0	0	0	0	0	0
egoism3	0.167	0	0	0	0	0.237	0	0	0	0	0	0	0	0	0	0	0
egoism4	0.552	0	0	0	0	0.415	0	0	0	0	0	0	0	0	0	0	0
egoism5	0.614	0	0	0	0	0.323	0	0	0	0	0	0	0	0	0	0	0
egoism6	0.388	0	0	0	0	0.358	0	0	0	0	0	0	0	0	0	0	0
egoism7	0.465	0	0	0	0	0.174	0	0	0	0	0	0	0	0	0	0	0
egoism8	0.441	0	0	0	0	0.441	0	0	0	0	0	0	0	0	0	0	0
egoism9	0.534	0	0	0	0	0.425	0	0	0	0	0	0	0	0	0	0	0
egoism10	0.432	0	0	0	0	0.236	0	0	0	0	0	0	0	0	0	0	0
egoism12	0.482	0	0	0	0	0.433	0	0	0	0	0	0	0	0	0	0	0
frust5	0.688	0	0	0	0	0	0.048	0	0	0	0	0	0	0	0	0	0
frust1	0.28	0	0	0	0	0	0.076	0	0	0	0	0	0	0	0	0	0
frust2	-0.298	0	0	0	0	0	0.051	0	0	0	0	0	0	0	0	0	0
frust3	0.554	0	0	0	0	0	0.257	0	0	0	0	0	0	0	0	0	0
frust4	0.152	0	0	0	0	0	0.055	0	0	0	0	0	0	0	0	0	0
frust6	0.521	0	0	0	0	0	0.114	0	0	0	0	0	0	0	0	0	0
frust7	0.213	0	0	0	0	0	-0.035	0	0	0	0	0	0	0	0	0	0
frust8	0.646	0	0	0	0	0	0.457	0	0	0	0	0	0	0	0	0	0
frust9	-0.005	0	0	0	0	0	-0.122	0	0	0	0	0	0	0	0	0	0
frust10	0.489	0	0	0	0	0	0.134	0	0	0	0	0	0	0	0	0	0
frust11	0.586	0	0	0	0	0	0.343	0	0	0	0	0	0	0	0	0	0
frust12	0.516	0	0	0	0	0	0.33	0	0	0	0	0	0	0	0	0	0
frust13	0.343	0	0	0	0	0	0.028	0	0	0	0	0	0	0	0	0	0
frust14	0.696	0	0	0	0	0	0.472	0	0	0	0	0	0	0	0	0	0
gre1	0.479	0	0	0	0	0	0	0.653	0	0	0	0	0	0	0	0	0
gre2	0.483	0	0	0	0	0	0	0.523	0	0	0	0	0	0	0	0	0
gre3	0.485	0	0	0	0	0	0	0.564	0	0	0	0	0	0	0	0	0
gre4	0.382	0	0	0	0	0	0	0.557	0	0	0	0	0	0	0	0	0
gre5	0.471	0	0	0	0	0	0	0.605	0	0	0	0	0	0	0	0	0
gre6	0.52	0	0	0	0	0	0	0.615	0	0	0	0	0	0	0	0	0
gre7	0.32	0	0	0	0	0	0	0.347	0	0	0	0	0	0	0	0	0
mde4	0.315	0	0	0	0	0	0	0	0.454	0	0	0	0	0	0	0	0
mde1	0.426	0	0	0	0	0	0	0	0.301	0	0	0	0	0	0	0	0
mde2	0.289	0	0	0	0	0	0	0	0.28	0	0	0	0	0	0	0	0
mde3	0.542	0	0	0	0	0	0	0	0.311	0	0	0	0	0	0	0	0
mde5	0.309	0	0	0	0	0	0	0	0.463	0	0	0	0	0	0	0	0
mde6	0.355	0	0	0	0	0	0	0	0.318	0	0	0	0	0	0	0	0
mde7	0.564	0	0	0	0	0	0	0	0.205	0	0	0	0	0	0	0	0
mde8	0.465	0	0	0	0	0	0	0	0.201	0	0	0	0	0	0	0	0
pes4	0.417	0	0	0	0	0	0	0	0	0.634	0	0	0	0	0	0	0
pes5	0.279	0	0	0	0	0	0	0	0	0.319	0	0	0	0	0	0	0
pes1	0.542	0	0	0	0	0	0	0	0	0.413	0	0	0	0	0	0	0
pes2	0.286	0	0	0	0	0	0	0	0	0.519	0	0	0	0	0	0	0
pes3	0.407	0	0	0	0	0	0	0	0	0.506	0	0	0	0	0	0	0
pes6	0.373	0	0	0	0	0	0	0	0	0.543	0	0	0	0	0	0	0
pes7	0.408	0	0	0	0	0	0	0	0	0.489	0	0	0	0	0	0	0
pes8	0.444	0	0	0	0	0	0	0	0	0.425	0	0	0	0	0	0	0
pes9	0.525	0	0	0	0	0	0	0	0	0.504	0	0	0	0	0	0	0
sad6	0.304	0	0	0	0	0	0	0	0	0	0.385	0	0	0	0	0	0
sad1	0.346	0	0	0	0	0	0	0	0	0	0.248	0	0	0	0	0	0
sad2	0.269	0	0	0	0	0	0	0	0	0	0.278	0	0	0	0	0	0
sad3	0.325	0	0	0	0	0	0	0	0	0	0.402	0	0	0	0	0	0
sad4	0.286	0	0	0	0	0	0	0	0	0	0.261	0	0	0	0	0	0
sad5	0.235	0	0	0	0	0	0	0	0	0	0.383	0	0	0	0	0	0
sad7	0.204	0	0	0	0	0	0	0	0	0	0.344	0	0	0	0	0	0
sad8	0.15	0	0	0	0	0	0	0	0	0	0.273	0	0	0	0	0	0
sad9	0.225	0	0	0	0	0	0	0	0	0	0.339	0	0	0	0	0	0
sad10	0.389	0	0	0	0	0	0	0	0	0	0.386	0	0	0	0	0	0
selfcenter3	0.495	0	0	0	0	0	0	0	0	0	0	0.472	0	0	0	0	0
selfcenter1	0.605	0	0	0	0	0	0	0	0	0	0	0.386	0	0	0	0	0
selfcenter2	0.398	0	0	0	0	0	0	0	0	0	0	0.162	0	0	0	0	0
selfcenter4	0.649	0	0	0	0	0	0	0	0	0	0	0.423	0	0	0	0	0
spite13	0.394	0	0	0	0	0	0	0	0	0	0	0	0.452	0	0	0	0
spite1	0.364	0	0	0	0	0	0	0	0	0	0	0	0.194	0	0	0	0
spite2	0.312	0	0	0	0	0	0	0	0	0	0	0	0.244	0	0	0	0
spite3	0.19	0	0	0	0	0	0	0	0	0	0	0	0.072	0	0	0	0
spite4	0.267	0	0	0	0	0	0	0	0	0	0	0	0.243	0	0	0	0
spite5	0.352	0	0	0	0	0	0	0	0	0	0	0	0.297	0	0	0	0
spite6	0.463	0	0	0	0	0	0	0	0	0	0	0	0.342	0	0	0	0
spite7	0.426	0	0	0	0	0	0	0	0	0	0	0	0.232	0	0	0	0
spite8	0.492	0	0	0	0	0	0	0	0	0	0	0	0.243	0	0	0	0
spite9	0.475	0	0	0	0	0	0	0	0	0	0	0	0.412	0	0	0	0
spite10	0.465	0	0	0	0	0	0	0	0	0	0	0	0.429	0	0	0	0
spite11	0.386	0	0	0	0	0	0	0	0	0	0	0	0.334	0	0	0	0
spite12	0.366	0	0	0	0	0	0	0	0	0	0	0	0.365	0	0	0	0
spite14	-0.1	0	0	0	0	0	0	0	0	0	0	0	-0.087	0	0	0	0
spite15	0.536	0	0	0	0	0	0	0	0	0	0	0	0.365	0	0	0	0
spite16	0.447	0	0	0	0	0	0	0	0	0	0	0	0.386	0	0	0	0
spite17	0.581	0	0	0	0	0	0	0	0	0	0	0	0.43	0	0	0	0
narq4	0.402	0	0	0	0	0	0	0	0	0	0	0	0	0.722	0	0	0
narq1	0.467	0	0	0	0	0	0	0	0	0	0	0	0	0.307	0	0	0
narq2	0.368	0	0	0	0	0	0	0	0	0	0	0	0	0.569	0	0	0
narq3	0.648	0	0	0	0	0	0	0	0	0	0	0	0	0.285	0	0	0
narq5	0.37	0	0	0	0	0	0	0	0	0	0	0	0	0.718	0	0	0
narq6	0.549	0	0	0	0	0	0	0	0	0	0	0	0	0.152	0	0	0
exp1	0.608	0	0	0	0	0	0	0	0	0	0	0	0	0	0.539	0	0
exp2	0.64	0	0	0	0	0	0	0	0	0	0	0	0	0	0.546	0	0
exp3	0.598	0	0	0	0	0	0	0	0	0	0	0	0	0	0.377	0	0
exp4	0.431	0	0	0	0	0	0	0	0	0	0	0	0	0	0.093	0	0
exp5	0.445	0	0	0	0	0	0	0	0	0	0	0	0	0	0.075	0	0
exp6	0.47	0	0	0	0	0	0	0	0	0	0	0	0	0	0.22	0	0
veng2	0.594	0	0	0	0	0	0	0	0	0	0	0	0	0	0	0.629	0
veng5	0.635	0	0	0	0	0	0	0	0	0	0	0	0	0	0	0.554	0
veng1	0.442	0	0	0	0	0	0	0	0	0	0	0	0	0	0	0.443	0
veng3	0.612	0	0	0	0	0	0	0	0	0	0	0	0	0	0	0.629	0
veng4	0.412	0	0	0	0	0	0	0	0	0	0	0	0	0	0	0.43	0
veng6	0.597	0	0	0	0	0	0	0	0	0	0	0	0	0	0	0.525	0
veng7	0.444	0	0	0	0	0	0	0	0	0	0	0	0	0	0	0.399	0
veng8	0.628	0	0	0	0	0	0	0	0	0	0	0	0	0	0	0.427	0
veng9	0.562	0	0	0	0	0	0	0	0	0	0	0	0	0	0	0.49	0
veng10	0.54	0	0	0	0	0	0	0	0	0	0	0	0	0	0	0.408	0
self8	0.719	0	0	0	0	0	0	0	0	0	0	0	0	0	0	0	0.397
self3	0.501	0	0	0	0	0	0	0	0	0	0	0	0	0	0	0	0.335
self5	0.49	0	0	0	0	0	0	0	0	0	0	0	0	0	0	0	0.283
self11	0.598	0	0	0	0	0	0	0	0	0	0	0	0	0	0	0	0.352
self14	0.59	0	0	0	0	0	0	0	0	0	0	0	0	0	0	0	0.307
self16	0.587	0	0	0	0	0	0	0	0	0	0	0	0	0	0	0	0.379
self19	0.466	0	0	0	0	0	0	0	0	0	0	0	0	0	0	0	0.173
self22	0.637	0	0	0	0	0	0	0	0	0	0	0	0	0	0	0	0.257
